# Supplementary material for: Metagenomic Analysis Reveals Variations in Gut Microbiomes of the Schistosoma mansoni-Transmitting Snails Biomphalaria straminea and Biomphalaria glabrata
Source: Microorganisms. 2023 Sep 28;11(10):2419. doi: 10.3390/microorganisms11102419 (PMC10609589; doi:10.3390/microorganisms11102419)
Supplement: Supplementary file 1 [file microorganisms-11-02419-s001.zip]

Archive with 1 entries (1 files):
- microorganisms-2569406-supplementary.pdf
